# Supplementary material for: Tumour boards and their quality of structures, processes, and team performance in multidisciplinary cancer care: a systematic review
Source: BMC Health Serv Res. 2026 Mar 31;26:676. doi: 10.1186/s12913-026-14447-9 (PMC13162496; doi:10.1186/s12913-026-14447-9)
Supplement: Supplementary file 1 — Supplementary Material 1: Supplement A - Full description on the executed search [file 12913_2026_14447_MOESM1_ESM.xlsx]

## Sheet: Übersichtsliste der Suchbegriff
Search number,Query,Sort By,Filters,Search Details,Results, Time	Spalte1	Spalte2	Search number,Query,Sort By,Filters,Search Details,Results; Time	Spalte1	Spalte2				Search number,Query,Sort By,Filters,Search Details,Results; Time	Spalte1	Spalte2
Initial searchin PubMed (17.06.2024)	Filter	Aufschlüsselung der Suchbegriffe in PubMed mit Filter	Update in PubMed (18.06.2024-24.03.2025)	Filter	Aufschlüsselung der Suchbegriffe in PubMed mit Filter				Update in PubMed (18.06.2024-24.03.2025)	Filter	Aufschlüsselung der Suchbegriffe in PubMed mit Filter
Discussion in multidisciplinary cancer team meetings patient management (180)	Free full text, from 2011 - 2024	Discussion in multidisciplinary cancer team meetings patient management,First Author,"Free full text, from 2011 - 2024","((""discuss""[All Fields] OR ""discussant""[All Fields] OR ""discussants""[All Fields] OR ""discussed""[All Fields] OR ""discusses""[All Fields] OR ""discussing""[All Fields] OR ""discussion""[All Fields] OR ""discussions""[All Fields]) AND (""interdisciplinary studies""[MeSH T…	Discussion in multidisciplinary cancer team meetings patient management (15)	Free full text, from 18.06.2024-24.03.2025	Discussion in multidisciplinary cancer team meetings patient management Filters: Free full text, from 2024/6/18 - 2025/3/24 Sort by: First Author (("discuss"[All Fields] OR "discussant"[All Fields] OR "discussants"[All Fields] OR "discussed"[All Fields] OR "discusses"[All Fields] OR "discussing"[All Fields] OR "discussion"[All Fields] OR "discussions"[All Fields]) AND ("interdisciplinary studies"…	Discussion in multidisciplinary cancer team meetings patient management (22)	Free full text, from 25.03.2025-27.11.2025	Discussion in multidisciplinary cancer team meetings patient management,,"Free full text, from 2025/3/25 - 2025/11/27","((""discuss""[All Fields] OR ""discussant""[All Fields] OR ""discussants""[All Fields] OR ""discussed""[All Fields] OR ""discusses""[All Fields] OR ""discussing""[All Fields] OR ""discussion""[All Fields] OR ""discussions""[All Fields]) AND (""interdisciplinary studies""[MeSH Te…	Discussion in multidisciplinary cancer team meetings patient management (15)	Free full text, from 18.06.2024-24.03.2025	Discussion in multidisciplinary cancer team meetings patient management Filters: Free full text, from 2024/6/18 - 2025/3/24 Sort by: First Author (("discuss"[All Fields] OR "discussant"[All Fields] OR "discussants"[All Fields] OR "discussed"[All Fields] OR "discusses"[All Fields] OR "discussing"[All Fields] OR "discussion"[All Fields] OR "discussions"[All Fields]) AND ("interdisciplinary studies"…
Improved patient outcomes MDTs (57)	Free full text, from 2011 - 2024	Improved patient outcomes MDTs,First Author,"Free full text, from 2011 - 2024","((""improve""[All Fields] OR ""improved""[All Fields] OR ""improvement""[All Fields] OR ""improvements""[All Fields] OR ""improves""[All Fields] OR ""improving""[All Fields] OR ""improvment""[All Fields]) AND (""patient s""[All Fields] OR ""patients""[MeSH Terms] OR ""patients""[All Fields] OR ""patient""[All Fields] …	Improved patient outcomes MDTs (10)	Free full text, from 18.06.2024-24.03.2025	(("improve"[All Fields] OR "improved"[All Fields] OR "improvement"[All Fields] OR "improvements"[All Fields] OR "improves"[All Fields] OR "improving"[All Fields] OR "improvment"[All Fields]) AND ("patient s"[All Fields] OR "patients"[MeSH Terms] OR "patients"[All Fields] OR "patient"[All Fields] OR "patients s"[All Fields]) AND ("outcome"[All Fields] OR "outcomes"[All Fields]) AND "MDTs"[All Fiel…	Improved patient outcomes MDTs (16)	Free full text, from 25.03.2025-27.11.2025	Improved patient outcomes MDTs,,"Free full text, from 2025/3/25 - 2025/11/27","((""improve""[All Fields] OR ""improved""[All Fields] OR ""improvement""[All Fields] OR ""improvements""[All Fields] OR ""improves""[All Fields] OR ""improving""[All Fields] OR ""improvment""[All Fields]) AND (""patient s""[All Fields] OR ""patients""[MeSH Terms] OR ""patients""[All Fields] OR ""patient""[All Fields] O…	Improved patient outcomes MDTs (10)	Free full text, from 18.06.2024-24.03.2025	(("improve"[All Fields] OR "improved"[All Fields] OR "improvement"[All Fields] OR "improvements"[All Fields] OR "improves"[All Fields] OR "improving"[All Fields] OR "improvment"[All Fields]) AND ("patient s"[All Fields] OR "patients"[MeSH Terms] OR "patients"[All Fields] OR "patient"[All Fields] OR "patients s"[All Fields]) AND ("outcome"[All Fields] OR "outcomes"[All Fields]) AND "MDTs"[All Fiel…
Improved patient outcomes multidisciplinary tumour board meetings (54)	Free full text, from 2011 - 2024	Improved patient outcomes multidisciplinary tumour board meetings,First Author,"Free full text, from 2011 - 2024","((""improve""[All Fields] OR ""improved""[All Fields] OR ""improvement""[All Fields] OR ""improvements""[All Fields] OR ""improves""[All Fields] OR ""improving""[All Fields] OR ""improvment""[All Fields]) AND (""patient s""[All Fields] OR ""patients""[MeSH Terms] OR ""patients""[All …	Improved patient outcomes multidisciplinary tumour board meetings (11)	Free full text, from 18.06.2024-24.03.2025	Improved patient outcomes multidisciplinary tumour board meetings Filters: Free full text, from 2024/6/18 - 2025/3/24 Sort by: First Author (("improve"[All Fields] OR "improved"[All Fields] OR "improvement"[All Fields] OR "improvements"[All Fields] OR "improves"[All Fields] OR "improving"[All Fields] OR "improvment"[All Fields]) AND ("patient s"[All Fields] OR "patients"[MeSH Terms] OR "patients"…	Improved patient outcomes multidisciplinary tumour board meetings (21)	Free full text, from 25.03.2025-27.11.2025	Improved patient outcomes multidisciplinary tumour board meetings,,"Free full text, from 2025/3/25 - 2025/11/27","((""improve""[All Fields] OR ""improved""[All Fields] OR ""improvement""[All Fields] OR ""improvements""[All Fields] OR ""improves""[All Fields] OR ""improving""[All Fields] OR ""improvment""[All Fields]) AND (""patient s""[All Fields] OR ""patients""[MeSH Terms] OR ""patients""[All F…	Improved patient outcomes multidisciplinary tumour board meetings (11)	Free full text, from 18.06.2024-24.03.2025	Improved patient outcomes multidisciplinary tumour board meetings Filters: Free full text, from 2024/6/18 - 2025/3/24 Sort by: First Author (("improve"[All Fields] OR "improved"[All Fields] OR "improvement"[All Fields] OR "improvements"[All Fields] OR "improves"[All Fields] OR "improving"[All Fields] OR "improvment"[All Fields]) AND ("patient s"[All Fields] OR "patients"[MeSH Terms] OR "patients"…
Improved patient outcomes multidisciplinary tumour boards (288)	Free full text, from 2011 - 2024	Improved patient outcomes multidisciplinary tumour boards,First Author,"Free full text, from 2011 - 2024","((""improve""[All Fields] OR ""improved""[All Fields] OR ""improvement""[All Fields] OR ""improvements""[All Fields] OR ""improves""[All Fields] OR ""improving""[All Fields] OR ""improvment""[All Fields]) AND (""patient s""[All Fields] OR ""patients""[MeSH Terms] OR ""patients""[All Fields] …	Improved patient outcomes multidisciplinary tumour boards (65)	Free full text, from 18.06.2024-24.03.2025	Improved patient outcomes multidisciplinary tumour boards Filters: Free full text, from 2024/6/18 - 2025/3/24 Sort by: First Author (("improve"[All Fields] OR "improved"[All Fields] OR "improvement"[All Fields] OR "improvements"[All Fields] OR "improves"[All Fields] OR "improving"[All Fields] OR "improvment"[All Fields]) AND ("patient s"[All Fields] OR "patients"[MeSH Terms] OR "patients"[All Fie…	Improved patient outcomes multidisciplinary tumour boards (95)	Free full text, from 25.03.2025-27.11.2025	Improved patient outcomes multidisciplinary tumour boards,,"Free full text, from 2025/3/25 - 2025/11/27","((""improve""[All Fields] OR ""improved""[All Fields] OR ""improvement""[All Fields] OR ""improvements""[All Fields] OR ""improves""[All Fields] OR ""improving""[All Fields] OR ""improvment""[All Fields]) AND (""patient s""[All Fields] OR ""patients""[MeSH Terms] OR ""patients""[All Fields] O…	Improved patient outcomes multidisciplinary tumour boards (65)	Free full text, from 18.06.2024-24.03.2025	Improved patient outcomes multidisciplinary tumour boards Filters: Free full text, from 2024/6/18 - 2025/3/24 Sort by: First Author (("improve"[All Fields] OR "improved"[All Fields] OR "improvement"[All Fields] OR "improvements"[All Fields] OR "improves"[All Fields] OR "improving"[All Fields] OR "improvment"[All Fields]) AND ("patient s"[All Fields] OR "patients"[MeSH Terms] OR "patients"[All Fie…
Multidisciplinary cancer meetings (1438)	Free full text, from 2011 - 2024	Multidisciplinary cancer meetings,First Author,"Free full text, from 2011 - 2024","((""interdisciplinary studies""[MeSH Terms] OR (""interdisciplinary""[All Fields] AND ""studies""[All Fields]) OR ""interdisciplinary studies""[All Fields] OR ""multidisciplinary""[All Fields]) AND (""cancer s""[All Fields] OR ""cancerated""[All Fields] OR ""canceration""[All Fields] OR ""cancerization""[All Fields…	Multidisciplinary cancer meetings (185)	Free full text, from 18.06.2024-24.03.2025	Multidisciplinary cancer meetings Filters: Free full text, from 2024/6/18 - 2025/3/24 Sort by: First Author (("interdisciplinary studies"[MeSH Terms] OR ("interdisciplinary"[All Fields] AND "studies"[All Fields]) OR "interdisciplinary studies"[All Fields] OR "multidisciplinary"[All Fields]) AND ("cancer s"[All Fields] OR "cancerated"[All Fields] OR "canceration"[All Fields] OR "cancerization"[All…	Multidisciplinary cancer meetings (201)	Free full text, from 25.03.2025-27.11.2025	Multidisciplinary cancer meetings,,"Free full text, from 2025/3/25 - 2025/11/27","((""interdisciplinary studies""[MeSH Terms] OR (""interdisciplinary""[All Fields] AND ""studies""[All Fields]) OR ""interdisciplinary studies""[All Fields] OR ""multidisciplinary""[All Fields]) AND (""cancer s""[All Fields] OR ""cancerated""[All Fields] OR ""canceration""[All Fields] OR ""cancerization""[All Fields]…	Multidisciplinary cancer meetings (185)	Free full text, from 18.06.2024-24.03.2025	Multidisciplinary cancer meetings Filters: Free full text, from 2024/6/18 - 2025/3/24 Sort by: First Author (("interdisciplinary studies"[MeSH Terms] OR ("interdisciplinary"[All Fields] AND "studies"[All Fields]) OR "interdisciplinary studies"[All Fields] OR "multidisciplinary"[All Fields]) AND ("cancer s"[All Fields] OR "cancerated"[All Fields] OR "canceration"[All Fields] OR "cancerization"[All…
Multidisciplinary cancer meetings quality (399)	Free full text, from 2011 - 2024	Multidisciplinary cancer meetings quality,First Author,"Free full text, from 2011 - 2024","((""interdisciplinary studies""[MeSH Terms] OR (""interdisciplinary""[All Fields] AND ""studies""[All Fields]) OR ""interdisciplinary studies""[All Fields] OR ""multidisciplinary""[All Fields]) AND (""cancer s""[All Fields] OR ""cancerated""[All Fields] OR ""canceration""[All Fields] OR ""cancerization""[Al…	Multidisciplinary cancer meetings quality (46)	Free full text, from 18.06.2024-24.03.2025	Multidisciplinary cancer meetings quality Filters: Free full text, from 2024/6/18 - 2025/3/24 Sort by: First Author (("interdisciplinary studies"[MeSH Terms] OR ("interdisciplinary"[All Fields] AND "studies"[All Fields]) OR "interdisciplinary studies"[All Fields] OR "multidisciplinary"[All Fields]) AND ("cancer s"[All Fields] OR "cancerated"[All Fields] OR "canceration"[All Fields] OR "cancerizat…	Multidisciplinary cancer meetings quality (54)	Free full text, from 25.03.2025-27.11.2025	Multidisciplinary cancer meetings quality,,"Free full text, from 2025/3/25 - 2025/11/27","((""interdisciplinary studies""[MeSH Terms] OR (""interdisciplinary""[All Fields] AND ""studies""[All Fields]) OR ""interdisciplinary studies""[All Fields] OR ""multidisciplinary""[All Fields]) AND (""cancer s""[All Fields] OR ""cancerated""[All Fields] OR ""canceration""[All Fields] OR ""cancerization""[All…	Multidisciplinary cancer meetings quality (46)	Free full text, from 18.06.2024-24.03.2025	Multidisciplinary cancer meetings quality Filters: Free full text, from 2024/6/18 - 2025/3/24 Sort by: First Author (("interdisciplinary studies"[MeSH Terms] OR ("interdisciplinary"[All Fields] AND "studies"[All Fields]) OR "interdisciplinary studies"[All Fields] OR "multidisciplinary"[All Fields]) AND ("cancer s"[All Fields] OR "cancerated"[All Fields] OR "canceration"[All Fields] OR "cancerizat…
Multidisciplinary cancer team meetings benefit (98)	Free full text, from 2011 - 2024	Multidisciplinary cancer team meetings benefit,First Author,"Free full text, from 2011 - 2024","((""interdisciplinary studies""[MeSH Terms] OR (""interdisciplinary""[All Fields] AND ""studies""[All Fields]) OR ""interdisciplinary studies""[All Fields] OR ""multidisciplinary""[All Fields]) AND (""cancer s""[All Fields] OR ""cancerated""[All Fields] OR ""canceration""[All Fields] OR ""cancerization…	Multidisciplinary cancer team meetings benefit (13)	Free full text, from 18.06.2024-24.03.2025	Multidisciplinary cancer team meetings benefit Filters: Free full text, from 2024/6/18 - 2025/3/24 Sort by: First Author (("interdisciplinary studies"[MeSH Terms] OR ("interdisciplinary"[All Fields] AND "studies"[All Fields]) OR "interdisciplinary studies"[All Fields] OR "multidisciplinary"[All Fields]) AND ("cancer s"[All Fields] OR "cancerated"[All Fields] OR "canceration"[All Fields] OR "cance…	Multidisciplinary cancer team meetings benefit (11)	Free full text, from 25.03.2025-27.11.2025	Multidisciplinary cancer team meetings benefit,,"Free full text, from 2025/3/25 - 2025/11/27","((""interdisciplinary studies""[MeSH Terms] OR (""interdisciplinary""[All Fields] AND ""studies""[All Fields]) OR ""interdisciplinary studies""[All Fields] OR ""multidisciplinary""[All Fields]) AND (""cancer s""[All Fields] OR ""cancerated""[All Fields] OR ""canceration""[All Fields] OR ""cancerization"…	Multidisciplinary cancer team meetings benefit (13)	Free full text, from 18.06.2024-24.03.2025	Multidisciplinary cancer team meetings benefit Filters: Free full text, from 2024/6/18 - 2025/3/24 Sort by: First Author (("interdisciplinary studies"[MeSH Terms] OR ("interdisciplinary"[All Fields] AND "studies"[All Fields]) OR "interdisciplinary studies"[All Fields] OR "multidisciplinary"[All Fields]) AND ("cancer s"[All Fields] OR "cancerated"[All Fields] OR "canceration"[All Fields] OR "cance…
Multidisciplinary cancer team meetings decision making (184)	Free full text, from 2011 - 2024	Multidisciplinary cancer team meetings decision making,First Author,"Free full text, from 2011 - 2024","((""interdisciplinary studies""[MeSH Terms] OR (""interdisciplinary""[All Fields] AND ""studies""[All Fields]) OR ""interdisciplinary studies""[All Fields] OR ""multidisciplinary""[All Fields]) AND (""cancer s""[All Fields] OR ""cancerated""[All Fields] OR ""canceration""[All Fields] OR ""cance…	Multidisciplinary cancer team meetings decision making (13)	Free full text, from 18.06.2024-24.03.2025	Multidisciplinary cancer team meetings decision making Filters: Free full text, from 2024/6/18 - 2025/3/24 Sort by: First Author (("interdisciplinary studies"[MeSH Terms] OR ("interdisciplinary"[All Fields] AND "studies"[All Fields]) OR "interdisciplinary studies"[All Fields] OR "multidisciplinary"[All Fields]) AND ("cancer s"[All Fields] OR "cancerated"[All Fields] OR "canceration"[All Fields] O…	Multidisciplinary cancer team meetings decision making (26)	Free full text, from 25.03.2025-27.11.2025	Multidisciplinary cancer team meetings decision making,,"Free full text, from 2025/3/25 - 2025/11/27","((""interdisciplinary studies""[MeSH Terms] OR (""interdisciplinary""[All Fields] AND ""studies""[All Fields]) OR ""interdisciplinary studies""[All Fields] OR ""multidisciplinary""[All Fields]) AND (""cancer s""[All Fields] OR ""cancerated""[All Fields] OR ""canceration""[All Fields] OR ""cancer…	Multidisciplinary cancer team meetings decision making (13)	Free full text, from 18.06.2024-24.03.2025	Multidisciplinary cancer team meetings decision making Filters: Free full text, from 2024/6/18 - 2025/3/24 Sort by: First Author (("interdisciplinary studies"[MeSH Terms] OR ("interdisciplinary"[All Fields] AND "studies"[All Fields]) OR "interdisciplinary studies"[All Fields] OR "multidisciplinary"[All Fields]) AND ("cancer s"[All Fields] OR "cancerated"[All Fields] OR "canceration"[All Fields] O…
Multidisciplinary cancer team meetings economics (24)	Free full text, from 2011 - 2024	Multidisciplinary cancer team meetings economics,First Author,Free full text,"((""interdisciplinary studies""[MeSH Terms] OR (""interdisciplinary""[All Fields] AND ""studies""[All Fields]) OR ""interdisciplinary studies""[All Fields] OR ""multidisciplinary""[All Fields]) AND (""cancer s""[All Fields] OR ""cancerated""[All Fields] OR ""canceration""[All Fields] OR ""cancerization""[All Fields] OR …	Multidisciplinary cancer team meetings economics (7)	Free full text, from 18.06.2024-24.03.2025	Multidisciplinary cancer team meetings economics Filters: Free full text, from 2024/6/18 - 2025/3/24 Sort by: First Author (("interdisciplinary studies"[MeSH Terms] OR ("interdisciplinary"[All Fields] AND "studies"[All Fields]) OR "interdisciplinary studies"[All Fields] OR "multidisciplinary"[All Fields]) AND ("cancer s"[All Fields] OR "cancerated"[All Fields] OR "canceration"[All Fields] OR "can…	Multidisciplinary cancer team meetings economics (10)	Free full text, from 25.03.2025-27.11.2025	Multidisciplinary cancer team meetings economics,,"Free full text, from 2025/3/25 - 2025/11/27","((""interdisciplinary studies""[MeSH Terms] OR (""interdisciplinary""[All Fields] AND ""studies""[All Fields]) OR ""interdisciplinary studies""[All Fields] OR ""multidisciplinary""[All Fields]) AND (""cancer s""[All Fields] OR ""cancerated""[All Fields] OR ""canceration""[All Fields] OR ""cancerizatio…	Multidisciplinary cancer team meetings economics (7)	Free full text, from 18.06.2024-24.03.2025	Multidisciplinary cancer team meetings economics Filters: Free full text, from 2024/6/18 - 2025/3/24 Sort by: First Author (("interdisciplinary studies"[MeSH Terms] OR ("interdisciplinary"[All Fields] AND "studies"[All Fields]) OR "interdisciplinary studies"[All Fields] OR "multidisciplinary"[All Fields]) AND ("cancer s"[All Fields] OR "cancerated"[All Fields] OR "canceration"[All Fields] OR "can…
Multidisciplinary cancer team meetings effectiveness (200)	Free full text, from 2011 - 2024	Multidisciplinary cancer team meetings effectiveness,First Author,"Free full text, from 2011 - 2024","((""interdisciplinary studies""[MeSH Terms] OR (""interdisciplinary""[All Fields] AND ""studies""[All Fields]) OR ""interdisciplinary studies""[All Fields] OR ""multidisciplinary""[All Fields]) AND (""cancer s""[All Fields] OR ""cancerated""[All Fields] OR ""canceration""[All Fields] OR ""canceri…	Multidisciplinary cancer team meetings effectiveness (16)	Free full text, from 18.06.2024-24.03.2025	multidisciplinary cancer team meetings effectiveness Filters: Free full text, from 2024/6/18 - 2025/3/24 Sort by: First Author (("interdisciplinary studies"[MeSH Terms] OR ("interdisciplinary"[All Fields] AND "studies"[All Fields]) OR "interdisciplinary studies"[All Fields] OR "multidisciplinary"[All Fields]) AND ("cancer s"[All Fields] OR "cancerated"[All Fields] OR "canceration"[All Fields] OR …	Multidisciplinary cancer team meetings effectiveness (28)	Free full text, from 25.03.2025-27.11.2025	Multidisciplinary cancer team meetings effectiveness,,"Free full text, from 2025/3/25 - 2025/11/27","((""interdisciplinary studies""[MeSH Terms] OR (""interdisciplinary""[All Fields] AND ""studies""[All Fields]) OR ""interdisciplinary studies""[All Fields] OR ""multidisciplinary""[All Fields]) AND (""cancer s""[All Fields] OR ""cancerated""[All Fields] OR ""canceration""[All Fields] OR ""canceriz…	Multidisciplinary cancer team meetings effectiveness (16)	Free full text, from 18.06.2024-24.03.2025	multidisciplinary cancer team meetings effectiveness Filters: Free full text, from 2024/6/18 - 2025/3/24 Sort by: First Author (("interdisciplinary studies"[MeSH Terms] OR ("interdisciplinary"[All Fields] AND "studies"[All Fields]) OR "interdisciplinary studies"[All Fields] OR "multidisciplinary"[All Fields]) AND ("cancer s"[All Fields] OR "cancerated"[All Fields] OR "canceration"[All Fields] OR …
Multidisciplinary cancer team meetings efficiency (54)	Free full text, from 2011 - 2024	Multidisciplinary cancer team meetings efficiency,First Author,"Free full text, from 2011 - 2024","((""interdisciplinary studies""[MeSH Terms] OR (""interdisciplinary""[All Fields] AND ""studies""[All Fields]) OR ""interdisciplinary studies""[All Fields] OR ""multidisciplinary""[All Fields]) AND (""cancer s""[All Fields] OR ""cancerated""[All Fields] OR ""canceration""[All Fields] OR ""cancerizat…	Multidisciplinary cancer team meetings efficiency (7)	Free full text, from 18.06.2024-24.03.2025	Multidisciplinary cancer team meetings efficiency Filters: Free full text, from 2024/6/18 - 2025/3/24 Sort by: First Author (("interdisciplinary studies"[MeSH Terms] OR ("interdisciplinary"[All Fields] AND "studies"[All Fields]) OR "interdisciplinary studies"[All Fields] OR "multidisciplinary"[All Fields]) AND ("cancer s"[All Fields] OR "cancerated"[All Fields] OR "canceration"[All Fields] OR "ca…	Multidisciplinary cancer team meetings efficiency (7)	Free full text, from 25.03.2025-27.11.2025	Multidisciplinary cancer team meetings efficiency,,"Free full text, from 2025/3/25 - 2025/11/27","((""interdisciplinary studies""[MeSH Terms] OR (""interdisciplinary""[All Fields] AND ""studies""[All Fields]) OR ""interdisciplinary studies""[All Fields] OR ""multidisciplinary""[All Fields]) AND (""cancer s""[All Fields] OR ""cancerated""[All Fields] OR ""canceration""[All Fields] OR ""cancerizati…	Multidisciplinary cancer team meetings efficiency (7)	Free full text, from 18.06.2024-24.03.2025	Multidisciplinary cancer team meetings efficiency Filters: Free full text, from 2024/6/18 - 2025/3/24 Sort by: First Author (("interdisciplinary studies"[MeSH Terms] OR ("interdisciplinary"[All Fields] AND "studies"[All Fields]) OR "interdisciplinary studies"[All Fields] OR "multidisciplinary"[All Fields]) AND ("cancer s"[All Fields] OR "cancerated"[All Fields] OR "canceration"[All Fields] OR "ca…
Multidisciplinary cancer team meetings impact patient management (94)	Free full text, from 2011 - 2024	Multidisciplinary cancer team meetings impact patient management,First Author,"Free full text, from 2011 - 2024","((""interdisciplinary studies""[MeSH Terms] OR (""interdisciplinary""[All Fields] AND ""studies""[All Fields]) OR ""interdisciplinary studies""[All Fields] OR ""multidisciplinary""[All Fields]) AND (""cancer s""[All Fields] OR ""cancerated""[All Fields] OR ""canceration""[All Fields] …	Multidisciplinary cancer team meetings impact patient management (10)	Free full text, from 18.06.2024-24.03.2025	Multidisciplinary cancer team meetings impact patient management Filters: Free full text, from 2024/6/18 - 2025/3/24 Sort by: First Author (("interdisciplinary studies"[MeSH Terms] OR ("interdisciplinary"[All Fields] AND "studies"[All Fields]) OR "interdisciplinary studies"[All Fields] OR "multidisciplinary"[All Fields]) AND ("cancer s"[All Fields] OR "cancerated"[All Fields] OR "canceration"[All…	Multidisciplinary cancer team meetings impact patient management (16)	Free full text, from 25.03.2025-27.11.2025	Multidisciplinary cancer team meetings impact patient management,,"Free full text, from 2025/3/25 - 2025/11/27","((""interdisciplinary studies""[MeSH Terms] OR (""interdisciplinary""[All Fields] AND ""studies""[All Fields]) OR ""interdisciplinary studies""[All Fields] OR ""multidisciplinary""[All Fields]) AND (""cancer s""[All Fields] OR ""cancerated""[All Fields] OR ""canceration""[All Fields] O…	Multidisciplinary cancer team meetings impact patient management (10)	Free full text, from 18.06.2024-24.03.2025	Multidisciplinary cancer team meetings impact patient management Filters: Free full text, from 2024/6/18 - 2025/3/24 Sort by: First Author (("interdisciplinary studies"[MeSH Terms] OR ("interdisciplinary"[All Fields] AND "studies"[All Fields]) OR "interdisciplinary studies"[All Fields] OR "multidisciplinary"[All Fields]) AND ("cancer s"[All Fields] OR "cancerated"[All Fields] OR "canceration"[All…
Multidisciplinary cancer team meetings quality (232)	Free full text, from 2011 - 2024	Multidisciplinary cancer team meetings quality,First Author,"Free full text, from 2011 - 2024","((""interdisciplinary studies""[MeSH Terms] OR (""interdisciplinary""[All Fields] AND ""studies""[All Fields]) OR ""interdisciplinary studies""[All Fields] OR ""multidisciplinary""[All Fields]) AND (""cancer s""[All Fields] OR ""cancerated""[All Fields] OR ""canceration""[All Fields] OR ""cancerization…	Multidisciplinary cancer team meetings quality (21)	Free full text, from 18.06.2024-24.03.2025	Multidisciplinary cancer team meetings quality Filters: Free full text, from 2024/6/18 - 2025/3/24 Sort by: First Author (("interdisciplinary studies"[MeSH Terms] OR ("interdisciplinary"[All Fields] AND "studies"[All Fields]) OR "interdisciplinary studies"[All Fields] OR "multidisciplinary"[All Fields]) AND ("cancer s"[All Fields] OR "cancerated"[All Fields] OR "canceration"[All Fields] OR "cance…	Multidisciplinary cancer team meetings quality (28)	Free full text, from 25.03.2025-27.11.2025	Multidisciplinary cancer team meetings quality,,"Free full text, from 2025/3/25 - 2025/11/27","((""interdisciplinary studies""[MeSH Terms] OR (""interdisciplinary""[All Fields] AND ""studies""[All Fields]) OR ""interdisciplinary studies""[All Fields] OR ""multidisciplinary""[All Fields]) AND (""cancer s""[All Fields] OR ""cancerated""[All Fields] OR ""canceration""[All Fields] OR ""cancerization"…	Multidisciplinary cancer team meetings quality (21)	Free full text, from 18.06.2024-24.03.2025	Multidisciplinary cancer team meetings quality Filters: Free full text, from 2024/6/18 - 2025/3/24 Sort by: First Author (("interdisciplinary studies"[MeSH Terms] OR ("interdisciplinary"[All Fields] AND "studies"[All Fields]) OR "interdisciplinary studies"[All Fields] OR "multidisciplinary"[All Fields]) AND ("cancer s"[All Fields] OR "cancerated"[All Fields] OR "canceration"[All Fields] OR "cance…
Multidisciplinary cancer team meetings resource use (64)	Free full text, from 2011 - 2024	Multidisciplinary cancer team meetings resource use,First Author,"Free full text, from 2011 - 2024","((""interdisciplinary studies""[MeSH Terms] OR (""interdisciplinary""[All Fields] AND ""studies""[All Fields]) OR ""interdisciplinary studies""[All Fields] OR ""multidisciplinary""[All Fields]) AND (""cancer s""[All Fields] OR ""cancerated""[All Fields] OR ""canceration""[All Fields] OR ""canceriz…	Multidisciplinary cancer team meetings resource use (5)	Free full text, from 18.06.2024-24.03.2025	Multidisciplinary cancer team meetings resource use Filters: Free full text, from 2024/6/18 - 2025/3/24 Sort by: First Author (("interdisciplinary studies"[MeSH Terms] OR ("interdisciplinary"[All Fields] AND "studies"[All Fields]) OR "interdisciplinary studies"[All Fields] OR "multidisciplinary"[All Fields]) AND ("cancer s"[All Fields] OR "cancerated"[All Fields] OR "canceration"[All Fields] OR "…	Multidisciplinary cancer team meetings resource use (18)	Free full text, from 25.03.2025-27.11.2025	Multidisciplinary cancer team meetings resource use,,"Free full text, from 2025/3/25 - 2025/11/27","((""interdisciplinary studies""[MeSH Terms] OR (""interdisciplinary""[All Fields] AND ""studies""[All Fields]) OR ""interdisciplinary studies""[All Fields] OR ""multidisciplinary""[All Fields]) AND (""cancer s""[All Fields] OR ""cancerated""[All Fields] OR ""canceration""[All Fields] OR ""canceriza…	Multidisciplinary cancer team meetings resource use (5)	Free full text, from 18.06.2024-24.03.2025	Multidisciplinary cancer team meetings resource use Filters: Free full text, from 2024/6/18 - 2025/3/24 Sort by: First Author (("interdisciplinary studies"[MeSH Terms] OR ("interdisciplinary"[All Fields] AND "studies"[All Fields]) OR "interdisciplinary studies"[All Fields] OR "multidisciplinary"[All Fields]) AND ("cancer s"[All Fields] OR "cancerated"[All Fields] OR "canceration"[All Fields] OR "…
Multidisciplinary cancer team meetings resources (62)	Free full text, from 2011 - 2024	Multidisciplinary cancer team meetings resources,First Author,"Free full text, from 2011 - 2024","((""interdisciplinary studies""[MeSH Terms] OR (""interdisciplinary""[All Fields] AND ""studies""[All Fields]) OR ""interdisciplinary studies""[All Fields] OR ""multidisciplinary""[All Fields]) AND (""cancer s""[All Fields] OR ""cancerated""[All Fields] OR ""canceration""[All Fields] OR ""cancerizati…	Multidisciplinary cancer team meetings resources (5)	Free full text, from 18.06.2024-24.03.2025	Multidisciplinary cancer team meetings resources Filters: Free full text, from 2024/6/18 - 2025/3/24 Sort by: First Author (("interdisciplinary studies"[MeSH Terms] OR ("interdisciplinary"[All Fields] AND "studies"[All Fields]) OR "interdisciplinary studies"[All Fields] OR "multidisciplinary"[All Fields]) AND ("cancer s"[All Fields] OR "cancerated"[All Fields] OR "canceration"[All Fields] OR "can…	Multidisciplinary cancer team meetings resources (18)	Free full text, from 25.03.2025-27.11.2025	Multidisciplinary cancer team meetings resources,,"Free full text, from 2025/3/25 - 2025/11/27","((""interdisciplinary studies""[MeSH Terms] OR (""interdisciplinary""[All Fields] AND ""studies""[All Fields]) OR ""interdisciplinary studies""[All Fields] OR ""multidisciplinary""[All Fields]) AND (""cancer s""[All Fields] OR ""cancerated""[All Fields] OR ""canceration""[All Fields] OR ""cancerizatio…	Multidisciplinary cancer team meetings resources (5)	Free full text, from 18.06.2024-24.03.2025	Multidisciplinary cancer team meetings resources Filters: Free full text, from 2024/6/18 - 2025/3/24 Sort by: First Author (("interdisciplinary studies"[MeSH Terms] OR ("interdisciplinary"[All Fields] AND "studies"[All Fields]) OR "interdisciplinary studies"[All Fields] OR "multidisciplinary"[All Fields]) AND ("cancer s"[All Fields] OR "cancerated"[All Fields] OR "canceration"[All Fields] OR "can…
Multidisciplinary cancer teamwork assessment (43)	Free full text, from 2011 - 2024	Multidisciplinary cancer teamwork assessment,First Author,"Free full text, from 2011 - 2024","((""interdisciplinary studies""[MeSH Terms] OR (""interdisciplinary""[All Fields] AND ""studies""[All Fields]) OR ""interdisciplinary studies""[All Fields] OR ""multidisciplinary""[All Fields]) AND (""cancer s""[All Fields] OR ""cancerated""[All Fields] OR ""canceration""[All Fields] OR ""cancerization""…	Multidisciplinary cancer teamwork assessment (6)	Free full text, from 18.06.2024-24.03.2025	Multidisciplinary cancer teamwork assessment Filters: Free full text, from 2024/6/18 - 2025/3/24 Sort by: First Author (("interdisciplinary studies"[MeSH Terms] OR ("interdisciplinary"[All Fields] AND "studies"[All Fields]) OR "interdisciplinary studies"[All Fields] OR "multidisciplinary"[All Fields]) AND ("cancer s"[All Fields] OR "cancerated"[All Fields] OR "canceration"[All Fields] OR "canceri…	Multidisciplinary cancer teamwork assessment (8)	Free full text, from 25.03.2025-27.11.2025	Multidisciplinary cancer teamwork assessment,,"Free full text, from 2025/3/25 - 2025/11/27","((""interdisciplinary studies""[MeSH Terms] OR (""interdisciplinary""[All Fields] AND ""studies""[All Fields]) OR ""interdisciplinary studies""[All Fields] OR ""multidisciplinary""[All Fields]) AND (""cancer s""[All Fields] OR ""cancerated""[All Fields] OR ""canceration""[All Fields] OR ""cancerization""[…	Multidisciplinary cancer teamwork assessment (6)	Free full text, from 18.06.2024-24.03.2025	Multidisciplinary cancer teamwork assessment Filters: Free full text, from 2024/6/18 - 2025/3/24 Sort by: First Author (("interdisciplinary studies"[MeSH Terms] OR ("interdisciplinary"[All Fields] AND "studies"[All Fields]) OR "interdisciplinary studies"[All Fields] OR "multidisciplinary"[All Fields]) AND ("cancer s"[All Fields] OR "cancerated"[All Fields] OR "canceration"[All Fields] OR "canceri…
Multidisciplinary cancer teamwork evaluation tool (12)	Free full text, from 2011 - 2024	Multidisciplinary cancer teamwork evaluation tool,First Author,Free full text,"((""interdisciplinary studies""[MeSH Terms] OR (""interdisciplinary""[All Fields] AND ""studies""[All Fields]) OR ""interdisciplinary studies""[All Fields] OR ""multidisciplinary""[All Fields]) AND (""cancer s""[All Fields] OR ""cancerated""[All Fields] OR ""canceration""[All Fields] OR ""cancerization""[All Fields] OR…	Multidisciplinary cancer teamwork evaluation tool (2)	Free full text, from 18.06.2024-24.03.2025	Multidisciplinary cancer teamwork evaluation tool Filters: Free full text, from 2024/6/18 - 2025/3/24 Sort by: First Author (("interdisciplinary studies"[MeSH Terms] OR ("interdisciplinary"[All Fields] AND "studies"[All Fields]) OR "interdisciplinary studies"[All Fields] OR "multidisciplinary"[All Fields]) AND ("cancer s"[All Fields] OR "cancerated"[All Fields] OR "canceration"[All Fields] OR "ca…	Multidisciplinary cancer teamwork evaluation tool (0)	Free full text, from 25.03.2025-27.11.2025	Multidisciplinary cancer teamwork evaluation tool,,"Free full text, from 2025/3/25 - 2025/11/27","((""interdisciplinary studies""[MeSH Terms] OR (""interdisciplinary""[All Fields] AND ""studies""[All Fields]) OR ""interdisciplinary studies""[All Fields] OR ""multidisciplinary""[All Fields]) AND (""cancer s""[All Fields] OR ""cancerated""[All Fields] OR ""canceration""[All Fields] OR ""cancerizati…	Multidisciplinary cancer teamwork evaluation tool (2)	Free full text, from 18.06.2024-24.03.2025	Multidisciplinary cancer teamwork evaluation tool Filters: Free full text, from 2024/6/18 - 2025/3/24 Sort by: First Author (("interdisciplinary studies"[MeSH Terms] OR ("interdisciplinary"[All Fields] AND "studies"[All Fields]) OR "interdisciplinary studies"[All Fields] OR "multidisciplinary"[All Fields]) AND ("cancer s"[All Fields] OR "cancerated"[All Fields] OR "canceration"[All Fields] OR "ca…
Multidisciplinary team meetings oncology (506)	Free full text, from 2011 - 2024	Multidisciplinary team meetings oncology,First Author,"Free full text, from 2011 - 2024","((""interdisciplinary studies""[MeSH Terms] OR (""interdisciplinary""[All Fields] AND ""studies""[All Fields]) OR ""interdisciplinary studies""[All Fields] OR ""multidisciplinary""[All Fields]) AND ""team""[All Fields] AND (""meeting""[All Fields] OR ""meeting s""[All Fields] OR ""meetings""[All Fields] OR "…	Multidisciplinary team meetings oncology (66)	Free full text, from 18.06.2024-24.03.2025	Multidisciplinary team meetings oncology Filters: Free full text, from 2024/6/18 - 2025/3/24 Sort by: First Author (("interdisciplinary studies"[MeSH Terms] OR ("interdisciplinary"[All Fields] AND "studies"[All Fields]) OR "interdisciplinary studies"[All Fields] OR "multidisciplinary"[All Fields]) AND ("tert educ manag dordr"[Journal] OR "team"[All Fields]) AND ("meeting"[All Fields] OR "meeting …	Multidisciplinary team meetings oncology (71)	Free full text, from 25.03.2025-27.11.2025	Multidisciplinary team meetings oncology,,"Free full text, from 2025/3/25 - 2025/11/27","((""interdisciplinary studies""[MeSH Terms] OR (""interdisciplinary""[All Fields] AND ""studies""[All Fields]) OR ""interdisciplinary studies""[All Fields] OR ""multidisciplinary""[All Fields]) AND (""tert educ manag dordr""[Journal] OR ""team""[All Fields]) AND (""meeting""[All Fields] OR ""meeting s""[All F…	Multidisciplinary team meetings oncology (66)	Free full text, from 18.06.2024-24.03.2025	Multidisciplinary team meetings oncology Filters: Free full text, from 2024/6/18 - 2025/3/24 Sort by: First Author (("interdisciplinary studies"[MeSH Terms] OR ("interdisciplinary"[All Fields] AND "studies"[All Fields]) OR "interdisciplinary studies"[All Fields] OR "multidisciplinary"[All Fields]) AND ("tert educ manag dordr"[Journal] OR "team"[All Fields]) AND ("meeting"[All Fields] OR "meeting …
Multidisciplinary tumour board meetings (314)	Free full text, from 2011 - 2024	Multidisciplinary tumour board meetings,First Author,"Free full text, from 2011 - 2024","((""interdisciplinary studies""[MeSH Terms] OR (""interdisciplinary""[All Fields] AND ""studies""[All Fields]) OR ""interdisciplinary studies""[All Fields] OR ""multidisciplinary""[All Fields]) AND (""cysts""[MeSH Terms] OR ""cysts""[All Fields] OR ""cyst""[All Fields] OR ""neurofibroma""[MeSH Terms] OR ""neu…	Multidisciplinary tumour board meetings (57)	Free full text, from 18.06.2024-24.03.2025	Multidisciplinary tumour board meetings Filters: Free full text, from 2024/6/18 - 2025/3/24 Sort by: First Author (("interdisciplinary studies"[MeSH Terms] OR ("interdisciplinary"[All Fields] AND "studies"[All Fields]) OR "interdisciplinary studies"[All Fields] OR "multidisciplinary"[All Fields]) AND ("cysts"[MeSH Terms] OR "cysts"[All Fields] OR "cyst"[All Fields] OR "neurofibroma"[MeSH Terms] O…	Multidisciplinary tumour board meetings (73)	Free full text, from 25.03.2025-27.11.2025	Multidisciplinary tumour board meetings,,"Free full text, from 2025/3/25 - 2025/11/27","((""interdisciplinary studies""[MeSH Terms] OR (""interdisciplinary""[All Fields] AND ""studies""[All Fields]) OR ""interdisciplinary studies""[All Fields] OR ""multidisciplinary""[All Fields]) AND (""cysts""[MeSH Terms] OR ""cysts""[All Fields] OR ""cyst""[All Fields] OR ""neurofibroma""[MeSH Terms] OR ""neur…	Multidisciplinary tumour board meetings (57)	Free full text, from 18.06.2024-24.03.2025	Multidisciplinary tumour board meetings Filters: Free full text, from 2024/6/18 - 2025/3/24 Sort by: First Author (("interdisciplinary studies"[MeSH Terms] OR ("interdisciplinary"[All Fields] AND "studies"[All Fields]) OR "interdisciplinary studies"[All Fields] OR "multidisciplinary"[All Fields]) AND ("cysts"[MeSH Terms] OR "cysts"[All Fields] OR "cyst"[All Fields] OR "neurofibroma"[MeSH Terms] O…
Multidisciplinary tumour board meetings decision making (81)	Free full text, from 2011 - 2024	Multidisciplinary tumour board meetings decision making,First Author,Free full text,"((""interdisciplinary studies""[MeSH Terms] OR (""interdisciplinary""[All Fields] AND ""studies""[All Fields]) OR ""interdisciplinary studies""[All Fields] OR ""multidisciplinary""[All Fields]) AND (""cysts""[MeSH Terms] OR ""cysts""[All Fields] OR ""cyst""[All Fields] OR ""neurofibroma""[MeSH Terms] OR ""neurofi…	Multidisciplinary tumour board meetings decision making (13)	Free full text, from 18.06.2024-24.03.2025	Multidisciplinary tumour board meetings decision making Filters: Free full text, from 2024/6/18 - 2025/3/24 Sort by: First Author (("interdisciplinary studies"[MeSH Terms] OR ("interdisciplinary"[All Fields] AND "studies"[All Fields]) OR "interdisciplinary studies"[All Fields] OR "multidisciplinary"[All Fields]) AND ("cysts"[MeSH Terms] OR "cysts"[All Fields] OR "cyst"[All Fields] OR "neurofibrom…	Multidisciplinary tumour board meetings decision making (23)	Free full text, from 25.03.2025-27.11.2025	Multidisciplinary tumour board meetings decision making,,"Free full text, from 2025/3/25 - 2025/11/27","((""interdisciplinary studies""[MeSH Terms] OR (""interdisciplinary""[All Fields] AND ""studies""[All Fields]) OR ""interdisciplinary studies""[All Fields] OR ""multidisciplinary""[All Fields]) AND (""cysts""[MeSH Terms] OR ""cysts""[All Fields] OR ""cyst""[All Fields] OR ""neurofibroma""[MeSH …	Multidisciplinary tumour board meetings decision making (13)	Free full text, from 18.06.2024-24.03.2025	Multidisciplinary tumour board meetings decision making Filters: Free full text, from 2024/6/18 - 2025/3/24 Sort by: First Author (("interdisciplinary studies"[MeSH Terms] OR ("interdisciplinary"[All Fields] AND "studies"[All Fields]) OR "interdisciplinary studies"[All Fields] OR "multidisciplinary"[All Fields]) AND ("cysts"[MeSH Terms] OR "cysts"[All Fields] OR "cyst"[All Fields] OR "neurofibrom…
Multidisciplinary tumour board meetings oncology (284)	Free full text, from 2011 - 2024	Multidisciplinary tumour board meetings oncology,First Author,"Free full text, from 2011 - 2024","((""interdisciplinary studies""[MeSH Terms] OR (""interdisciplinary""[All Fields] AND ""studies""[All Fields]) OR ""interdisciplinary studies""[All Fields] OR ""multidisciplinary""[All Fields]) AND (""cysts""[MeSH Terms] OR ""cysts""[All Fields] OR ""cyst""[All Fields] OR ""neurofibroma""[MeSH Terms]…	Multidisciplinary tumour board meetings oncology (51)	Free full text, from 18.06.2024-24.03.2025	Multidisciplinary tumour board meetings oncology Filters: Free full text, from 2024/6/18 - 2025/3/24 Sort by: First Author (("interdisciplinary studies"[MeSH Terms] OR ("interdisciplinary"[All Fields] AND "studies"[All Fields]) OR "interdisciplinary studies"[All Fields] OR "multidisciplinary"[All Fields]) AND ("cysts"[MeSH Terms] OR "cysts"[All Fields] OR "cyst"[All Fields] OR "neurofibroma"[MeSH…	Multidisciplinary tumour board meetings oncology (64)	Free full text, from 25.03.2025-27.11.2025	Multidisciplinary tumour board meetings oncology,,"Free full text, from 2025/3/25 - 2025/11/27","((""interdisciplinary studies""[MeSH Terms] OR (""interdisciplinary""[All Fields] AND ""studies""[All Fields]) OR ""interdisciplinary studies""[All Fields] OR ""multidisciplinary""[All Fields]) AND (""cysts""[MeSH Terms] OR ""cysts""[All Fields] OR ""cyst""[All Fields] OR ""neurofibroma""[MeSH Terms] …	Multidisciplinary tumour board meetings oncology (51)	Free full text, from 18.06.2024-24.03.2025	Multidisciplinary tumour board meetings oncology Filters: Free full text, from 2024/6/18 - 2025/3/24 Sort by: First Author (("interdisciplinary studies"[MeSH Terms] OR ("interdisciplinary"[All Fields] AND "studies"[All Fields]) OR "interdisciplinary studies"[All Fields] OR "multidisciplinary"[All Fields]) AND ("cysts"[MeSH Terms] OR "cysts"[All Fields] OR "cyst"[All Fields] OR "neurofibroma"[MeSH…
Multidisciplinary tumour board meetings performance (77)	Free full text, from 2011 - 2024	Multidisciplinary tumour board meetings performance,First Author,Free full text,"((""interdisciplinary studies""[MeSH Terms] OR (""interdisciplinary""[All Fields] AND ""studies""[All Fields]) OR ""interdisciplinary studies""[All Fields] OR ""multidisciplinary""[All Fields]) AND (""cysts""[MeSH Terms] OR ""cysts""[All Fields] OR ""cyst""[All Fields] OR ""neurofibroma""[MeSH Terms] OR ""neurofibrom…	Multidisciplinary tumour board meetings performance (7)	Free full text, from 18.06.2024-24.03.2025	Multidisciplinary tumour board meetings performance Filters: Free full text, from 2024/6/18 - 2025/3/24 Sort by: First Author (("interdisciplinary studies"[MeSH Terms] OR ("interdisciplinary"[All Fields] AND "studies"[All Fields]) OR "interdisciplinary studies"[All Fields] OR "multidisciplinary"[All Fields]) AND ("cysts"[MeSH Terms] OR "cysts"[All Fields] OR "cyst"[All Fields] OR "neurofibroma"[M…	Multidisciplinary tumour board meetings performance (20)	Free full text, from 25.03.2025-27.11.2025	Multidisciplinary tumour board meetings performance,,"Free full text, from 2025/3/25 - 2025/11/27","((""interdisciplinary studies""[MeSH Terms] OR (""interdisciplinary""[All Fields] AND ""studies""[All Fields]) OR ""interdisciplinary studies""[All Fields] OR ""multidisciplinary""[All Fields]) AND (""cysts""[MeSH Terms] OR ""cysts""[All Fields] OR ""cyst""[All Fields] OR ""neurofibroma""[MeSH Term…	Multidisciplinary tumour board meetings performance (7)	Free full text, from 18.06.2024-24.03.2025	Multidisciplinary tumour board meetings performance Filters: Free full text, from 2024/6/18 - 2025/3/24 Sort by: First Author (("interdisciplinary studies"[MeSH Terms] OR ("interdisciplinary"[All Fields] AND "studies"[All Fields]) OR "interdisciplinary studies"[All Fields] OR "multidisciplinary"[All Fields]) AND ("cysts"[MeSH Terms] OR "cysts"[All Fields] OR "cyst"[All Fields] OR "neurofibroma"[M…
Multidisciplinary Tumour boards decision making (252)	Free full text, from 2011 - 2024	Multidisciplinary Tumour boards decision making,First Author,"Free full text, from 2011 - 2024","((""interdisciplinary studies""[MeSH Terms] OR (""interdisciplinary""[All Fields] AND ""studies""[All Fields]) OR ""interdisciplinary studies""[All Fields] OR ""multidisciplinary""[All Fields]) AND (""cysts""[MeSH Terms] OR ""cysts""[All Fields] OR ""cyst""[All Fields] OR ""neurofibroma""[MeSH Terms] …	Multidisciplinary Tumour boards decision making (59)	Free full text, from 18.06.2024-24.03.2025	Multidisciplinary Tumour boards decision making Filters: Free full text, from 2024/6/18 - 2025/3/24 Sort by: First Author (("interdisciplinary studies"[MeSH Terms] OR ("interdisciplinary"[All Fields] AND "studies"[All Fields]) OR "interdisciplinary studies"[All Fields] OR "multidisciplinary"[All Fields]) AND ("cysts"[MeSH Terms] OR "cysts"[All Fields] OR "cyst"[All Fields] OR "neurofibroma"[MeSH …	Multidisciplinary Tumour boards decision making (75)	Free full text, from 25.03.2025-27.11.2025	Multidisciplinary Tumour boards decision making,,"Free full text, from 2025/3/25 - 2025/11/27","((""interdisciplinary studies""[MeSH Terms] OR (""interdisciplinary""[All Fields] AND ""studies""[All Fields]) OR ""interdisciplinary studies""[All Fields] OR ""multidisciplinary""[All Fields]) AND (""cysts""[MeSH Terms] OR ""cysts""[All Fields] OR ""cyst""[All Fields] OR ""neurofibroma""[MeSH Terms] O…	Multidisciplinary Tumour boards decision making (59)	Free full text, from 18.06.2024-24.03.2025	Multidisciplinary Tumour boards decision making Filters: Free full text, from 2024/6/18 - 2025/3/24 Sort by: First Author (("interdisciplinary studies"[MeSH Terms] OR ("interdisciplinary"[All Fields] AND "studies"[All Fields]) OR "interdisciplinary studies"[All Fields] OR "multidisciplinary"[All Fields]) AND ("cysts"[MeSH Terms] OR "cysts"[All Fields] OR "cyst"[All Fields] OR "neurofibroma"[MeSH …
Multidisciplinary tumour boards meetings patient management (171)	Free full text, from 2011 - 2024	Multidisciplinary tumour boards meetings patient management,First Author,"Free full text, from 2011 - 2024","((""interdisciplinary studies""[MeSH Terms] OR (""interdisciplinary""[All Fields] AND ""studies""[All Fields]) OR ""interdisciplinary studies""[All Fields] OR ""multidisciplinary""[All Fields]) AND (""cysts""[MeSH Terms] OR ""cysts""[All Fields] OR ""cyst""[All Fields] OR ""neurofibroma""[…	Multidisciplinary tumour boards meetings patient management (27)	Free full text, from 18.06.2024-24.03.2025	Multidisciplinary tumour boards meetings patient management Filters: Free full text, from 2024/6/18 - 2025/3/24 Sort by: First Author (("interdisciplinary studies"[MeSH Terms] OR ("interdisciplinary"[All Fields] AND "studies"[All Fields]) OR "interdisciplinary studies"[All Fields] OR "multidisciplinary"[All Fields]) AND ("cysts"[MeSH Terms] OR "cysts"[All Fields] OR "cyst"[All Fields] OR "neurofi…	Multidisciplinary tumour boards meetings patient management (31)	Free full text, from 25.03.2025-27.11.2025	Multidisciplinary tumour boards meetings patient management,,"Free full text, from 2025/3/25 - 2025/11/27","((""interdisciplinary studies""[MeSH Terms] OR (""interdisciplinary""[All Fields] AND ""studies""[All Fields]) OR ""interdisciplinary studies""[All Fields] OR ""multidisciplinary""[All Fields]) AND (""cysts""[MeSH Terms] OR ""cysts""[All Fields] OR ""cyst""[All Fields] OR ""neurofibroma""[M…	Multidisciplinary tumour boards meetings patient management (27)	Free full text, from 18.06.2024-24.03.2025	Multidisciplinary tumour boards meetings patient management Filters: Free full text, from 2024/6/18 - 2025/3/24 Sort by: First Author (("interdisciplinary studies"[MeSH Terms] OR ("interdisciplinary"[All Fields] AND "studies"[All Fields]) OR "interdisciplinary studies"[All Fields] OR "multidisciplinary"[All Fields]) AND ("cysts"[MeSH Terms] OR "cysts"[All Fields] OR "cyst"[All Fields] OR "neurofi…
Multidisciplinary tumour boards meetings resources (28)	Free full text, from 2011 - 2024	Multidisciplinary tumour boards meetings resources,First Author,Free full text,"((""interdisciplinary studies""[MeSH Terms] OR (""interdisciplinary""[All Fields] AND ""studies""[All Fields]) OR ""interdisciplinary studies""[All Fields] OR ""multidisciplinary""[All Fields]) AND (""cysts""[MeSH Terms] OR ""cysts""[All Fields] OR ""cyst""[All Fields] OR ""neurofibroma""[MeSH Terms] OR ""neurofibroma…	Multidisciplinary tumour boards meetings resources (4)	Free full text, from 18.06.2024-24.03.2025	Multidisciplinary tumour boards meetings resources Filters: Free full text, from 2024/6/18 - 2025/3/24 Sort by: First Author (("interdisciplinary studies"[MeSH Terms] OR ("interdisciplinary"[All Fields] AND "studies"[All Fields]) OR "interdisciplinary studies"[All Fields] OR "multidisciplinary"[All Fields]) AND ("cysts"[MeSH Terms] OR "cysts"[All Fields] OR "cyst"[All Fields] OR "neurofibroma"[Me…	Multidisciplinary tumour boards meetings resources (9)	Free full text, from 25.03.2025-27.11.2025	Multidisciplinary tumour boards meetings resources,,"Free full text, from 2025/3/25 - 2025/11/27","((""interdisciplinary studies""[MeSH Terms] OR (""interdisciplinary""[All Fields] AND ""studies""[All Fields]) OR ""interdisciplinary studies""[All Fields] OR ""multidisciplinary""[All Fields]) AND (""cysts""[MeSH Terms] OR ""cysts""[All Fields] OR ""cyst""[All Fields] OR ""neurofibroma""[MeSH Terms…	Multidisciplinary tumour boards meetings resources (4)	Free full text, from 18.06.2024-24.03.2025	Multidisciplinary tumour boards meetings resources Filters: Free full text, from 2024/6/18 - 2025/3/24 Sort by: First Author (("interdisciplinary studies"[MeSH Terms] OR ("interdisciplinary"[All Fields] AND "studies"[All Fields]) OR "interdisciplinary studies"[All Fields] OR "multidisciplinary"[All Fields]) AND ("cysts"[MeSH Terms] OR "cysts"[All Fields] OR "cyst"[All Fields] OR "neurofibroma"[Me…
Multidisciplinary tumour boards patient management (696)	Free full text, from 2011 - 2024	Multidisciplinary tumour boards patient management,First Author,"Free full text, from 2011 - 2024","((""interdisciplinary studies""[MeSH Terms] OR (""interdisciplinary""[All Fields] AND ""studies""[All Fields]) OR ""interdisciplinary studies""[All Fields] OR ""multidisciplinary""[All Fields]) AND (""cysts""[MeSH Terms] OR ""cysts""[All Fields] OR ""cyst""[All Fields] OR ""neurofibroma""[MeSH Term…	Multidisciplinary tumour boards patient management (130)	Free full text, from 18.06.2024-24.03.2025	Multidisciplinary tumour boards patient management Filters: Free full text, from 2024/6/18 - 2025/3/24 Sort by: First Author (("interdisciplinary studies"[MeSH Terms] OR ("interdisciplinary"[All Fields] AND "studies"[All Fields]) OR "interdisciplinary studies"[All Fields] OR "multidisciplinary"[All Fields]) AND ("cysts"[MeSH Terms] OR "cysts"[All Fields] OR "cyst"[All Fields] OR "neurofibroma"[Me…	Multidisciplinary tumour boards patient management (182)	Free full text, from 25.03.2025-27.11.2025	Multidisciplinary tumour boards patient management,,"Free full text, from 2025/3/25 - 2025/11/27","((""interdisciplinary studies""[MeSH Terms] OR (""interdisciplinary""[All Fields] AND ""studies""[All Fields]) OR ""interdisciplinary studies""[All Fields] OR ""multidisciplinary""[All Fields]) AND (""cysts""[MeSH Terms] OR ""cysts""[All Fields] OR ""cyst""[All Fields] OR ""neurofibroma""[MeSH Terms…	Multidisciplinary tumour boards patient management (130)	Free full text, from 18.06.2024-24.03.2025	Multidisciplinary tumour boards patient management Filters: Free full text, from 2024/6/18 - 2025/3/24 Sort by: First Author (("interdisciplinary studies"[MeSH Terms] OR ("interdisciplinary"[All Fields] AND "studies"[All Fields]) OR "interdisciplinary studies"[All Fields] OR "multidisciplinary"[All Fields]) AND ("cysts"[MeSH Terms] OR "cysts"[All Fields] OR "cyst"[All Fields] OR "neurofibroma"[Me…
Multidisciplinary tumour boards performance (426)	Free full text, from 2011 - 2024	Multidisciplinary tumour boards performance,First Author,"Free full text, from 2011 - 2024","((""interdisciplinary studies""[MeSH Terms] OR (""interdisciplinary""[All Fields] AND ""studies""[All Fields]) OR ""interdisciplinary studies""[All Fields] OR ""multidisciplinary""[All Fields]) AND (""cysts""[MeSH Terms] OR ""cysts""[All Fields] OR ""cyst""[All Fields] OR ""neurofibroma""[MeSH Terms] OR "…	Multidisciplinary tumour boards performance (76)	Free full text, from 18.06.2024-24.03.2025	Multidisciplinary tumour boards performance Filters: Free full text, from 2024/6/18 - 2025/3/24 Sort by: First Author (("interdisciplinary studies"[MeSH Terms] OR ("interdisciplinary"[All Fields] AND "studies"[All Fields]) OR "interdisciplinary studies"[All Fields] OR "multidisciplinary"[All Fields]) AND ("cysts"[MeSH Terms] OR "cysts"[All Fields] OR "cyst"[All Fields] OR "neurofibroma"[MeSH Term…	Multidisciplinary tumour boards performance (127)	Free full text, from 25.03.2025-27.11.2025	Multidisciplinary tumour boards performance,,"Free full text, from 2025/3/25 - 2025/11/27","((""interdisciplinary studies""[MeSH Terms] OR (""interdisciplinary""[All Fields] AND ""studies""[All Fields]) OR ""interdisciplinary studies""[All Fields] OR ""multidisciplinary""[All Fields]) AND (""cysts""[MeSH Terms] OR ""cysts""[All Fields] OR ""cyst""[All Fields] OR ""neurofibroma""[MeSH Terms] OR ""…	Multidisciplinary tumour boards performance (76)	Free full text, from 18.06.2024-24.03.2025	Multidisciplinary tumour boards performance Filters: Free full text, from 2024/6/18 - 2025/3/24 Sort by: First Author (("interdisciplinary studies"[MeSH Terms] OR ("interdisciplinary"[All Fields] AND "studies"[All Fields]) OR "interdisciplinary studies"[All Fields] OR "multidisciplinary"[All Fields]) AND ("cysts"[MeSH Terms] OR "cysts"[All Fields] OR "cyst"[All Fields] OR "neurofibroma"[MeSH Term…
Multidisciplinary tumour boards team performance (104)	Free full text, from 2011 - 2024	Multidisciplinary tumour boards team performance,First Author,"Free full text, from 2011 - 2024","((""interdisciplinary studies""[MeSH Terms] OR (""interdisciplinary""[All Fields] AND ""studies""[All Fields]) OR ""interdisciplinary studies""[All Fields] OR ""multidisciplinary""[All Fields]) AND (""cysts""[MeSH Terms] OR ""cysts""[All Fields] OR ""cyst""[All Fields] OR ""neurofibroma""[MeSH Terms]…	Multidisciplinary tumour boards team performance (13)	Free full text, from 18.06.2024-24.03.2025	Multidisciplinary tumour boards team performance Filters: Free full text, from 2024/6/18 - 2025/3/24 Sort by: First Author (("interdisciplinary studies"[MeSH Terms] OR ("interdisciplinary"[All Fields] AND "studies"[All Fields]) OR "interdisciplinary studies"[All Fields] OR "multidisciplinary"[All Fields]) AND ("cysts"[MeSH Terms] OR "cysts"[All Fields] OR "cyst"[All Fields] OR "neurofibroma"[MeSH…	Multidisciplinary tumour boards team performance (20)	Free full text, from 25.03.2025-27.11.2025	Multidisciplinary tumour boards team performance,,"Free full text, from 2025/3/25 - 2025/11/27","((""interdisciplinary studies""[MeSH Terms] OR (""interdisciplinary""[All Fields] AND ""studies""[All Fields]) OR ""interdisciplinary studies""[All Fields] OR ""multidisciplinary""[All Fields]) AND (""cysts""[MeSH Terms] OR ""cysts""[All Fields] OR ""cyst""[All Fields] OR ""neurofibroma""[MeSH Terms] …	Multidisciplinary tumour boards team performance (13)	Free full text, from 18.06.2024-24.03.2025	Multidisciplinary tumour boards team performance Filters: Free full text, from 2024/6/18 - 2025/3/24 Sort by: First Author (("interdisciplinary studies"[MeSH Terms] OR ("interdisciplinary"[All Fields] AND "studies"[All Fields]) OR "interdisciplinary studies"[All Fields] OR "multidisciplinary"[All Fields]) AND ("cysts"[MeSH Terms] OR "cysts"[All Fields] OR "cyst"[All Fields] OR "neurofibroma"[MeSH…
Tumour boards and multidisciplinary team (374)	Free full text, from 2011 - 2024	Tumour boards and multidisciplinary team,First Author,"Free full text, from 2011 - 2024","((""cysts""[MeSH Terms] OR ""cysts""[All Fields] OR ""cyst""[All Fields] OR ""neurofibroma""[MeSH Terms] OR ""neurofibroma""[All Fields] OR ""neurofibromas""[All Fields] OR ""tumor s""[All Fields] OR ""tumoral""[All Fields] OR ""tumorous""[All Fields] OR ""tumour""[All Fields] OR ""neoplasms""[MeSH Terms] OR…	Tumour boards and multidisciplinary team (77)	Free full text, from 18.06.2024-24.03.2025	Tumour boards and multidisciplinary team Filters: Free full text, from 2024/6/18 - 2025/3/24 Sort by: First Author (("cysts"[MeSH Terms] OR "cysts"[All Fields] OR "cyst"[All Fields] OR "neurofibroma"[MeSH Terms] OR "neurofibroma"[All Fields] OR "neurofibromas"[All Fields] OR "tumor s"[All Fields] OR "tumoral"[All Fields] OR "tumorous"[All Fields] OR "tumour"[All Fields] OR "neoplasms"[MeSH Terms]…	Tumour boards and multidisciplinary team (67)	Free full text, from 25.03.2025-27.11.2025	Tumour boards and multidisciplinary team,,"Free full text, from 2025/3/25 - 2025/11/27","((""cysts""[MeSH Terms] OR ""cysts""[All Fields] OR ""cyst""[All Fields] OR ""neurofibroma""[MeSH Terms] OR ""neurofibroma""[All Fields] OR ""neurofibromas""[All Fields] OR ""tumor s""[All Fields] OR ""tumoral""[All Fields] OR ""tumorous""[All Fields] OR ""tumour""[All Fields] OR ""neoplasms""[MeSH Terms] OR …	Tumour boards and multidisciplinary team (77)	Free full text, from 18.06.2024-24.03.2025	Tumour boards and multidisciplinary team Filters: Free full text, from 2024/6/18 - 2025/3/24 Sort by: First Author (("cysts"[MeSH Terms] OR "cysts"[All Fields] OR "cyst"[All Fields] OR "neurofibroma"[MeSH Terms] OR "neurofibroma"[All Fields] OR "neurofibromas"[All Fields] OR "tumor s"[All Fields] OR "tumoral"[All Fields] OR "tumorous"[All Fields] OR "tumour"[All Fields] OR "neoplasms"[MeSH Terms]…
Tumour boards and multidisciplinary team meetings (118)	Free full text, from 2011 - 2024	Tumour boards and multidisciplinary team meetings,First Author,"Free full text, from 2011 - 2024","((""cysts""[MeSH Terms] OR ""cysts""[All Fields] OR ""cyst""[All Fields] OR ""neurofibroma""[MeSH Terms] OR ""neurofibroma""[All Fields] OR ""neurofibromas""[All Fields] OR ""tumor s""[All Fields] OR ""tumoral""[All Fields] OR ""tumorous""[All Fields] OR ""tumour""[All Fields] OR ""neoplasms""[MeSH …	Tumour boards and multidisciplinary team meetings (22)	Free full text, from 18.06.2024-24.03.2025	Tumour boards and multidisciplinary team meetings Filters: Free full text, from 2024/6/18 - 2025/3/24 Sort by: First Author (("cysts"[MeSH Terms] OR "cysts"[All Fields] OR "cyst"[All Fields] OR "neurofibroma"[MeSH Terms] OR "neurofibroma"[All Fields] OR "neurofibromas"[All Fields] OR "tumor s"[All Fields] OR "tumoral"[All Fields] OR "tumorous"[All Fields] OR "tumour"[All Fields] OR "neoplasms"[Me…	Tumour boards and multidisciplinary team meetings (20)	Free full text, from 25.03.2025-27.11.2025	Tumour boards and multidisciplinary team meetings,,"Free full text, from 2025/3/25 - 2025/11/27","((""cysts""[MeSH Terms] OR ""cysts""[All Fields] OR ""cyst""[All Fields] OR ""neurofibroma""[MeSH Terms] OR ""neurofibroma""[All Fields] OR ""neurofibromas""[All Fields] OR ""tumor s""[All Fields] OR ""tumoral""[All Fields] OR ""tumorous""[All Fields] OR ""tumour""[All Fields] OR ""neoplasms""[MeSH T…	Tumour boards and multidisciplinary team meetings (22)	Free full text, from 18.06.2024-24.03.2025	Tumour boards and multidisciplinary team meetings Filters: Free full text, from 2024/6/18 - 2025/3/24 Sort by: First Author (("cysts"[MeSH Terms] OR "cysts"[All Fields] OR "cyst"[All Fields] OR "neurofibroma"[MeSH Terms] OR "neurofibroma"[All Fields] OR "neurofibromas"[All Fields] OR "tumor s"[All Fields] OR "tumoral"[All Fields] OR "tumorous"[All Fields] OR "tumour"[All Fields] OR "neoplasms"[Me…
Tumour boards multidisciplinary teams quality (32)	Free full text, from 2011 - 2024	Tumour boards multidisciplinary teams quality,First Author,"Free full text, from 2011 - 2024","((""cysts""[MeSH Terms] OR ""cysts""[All Fields] OR ""cyst""[All Fields] OR ""neurofibroma""[MeSH Terms] OR ""neurofibroma""[All Fields] OR ""neurofibromas""[All Fields] OR ""tumor s""[All Fields] OR ""tumoral""[All Fields] OR ""tumorous""[All Fields] OR ""tumour""[All Fields] OR ""neoplasms""[MeSH Term…	Tumour boards multidisciplinary teams quality (1)	Free full text, from 18.06.2024-24.03.2025	Tumour boards multidisciplinary teams quality Filters: Free full text, from 2024/6/18 - 2025/3/24 Sort by: First Author (("cysts"[MeSH Terms] OR "cysts"[All Fields] OR "cyst"[All Fields] OR "neurofibroma"[MeSH Terms] OR "neurofibroma"[All Fields] OR "neurofibromas"[All Fields] OR "tumor s"[All Fields] OR "tumoral"[All Fields] OR "tumorous"[All Fields] OR "tumour"[All Fields] OR "neoplasms"[MeSH T…	Tumour boards multidisciplinary teams quality (7)	Free full text, from 25.03.2025-27.11.2025	Tumour boards multidisciplinary teams quality,,"Free full text, from 2025/3/25 - 2025/11/27","((""cysts""[MeSH Terms] OR ""cysts""[All Fields] OR ""cyst""[All Fields] OR ""neurofibroma""[MeSH Terms] OR ""neurofibroma""[All Fields] OR ""neurofibromas""[All Fields] OR ""tumor s""[All Fields] OR ""tumoral""[All Fields] OR ""tumorous""[All Fields] OR ""tumour""[All Fields] OR ""neoplasms""[MeSH Terms…	Tumour boards multidisciplinary teams quality (1)	Free full text, from 18.06.2024-24.03.2025	Tumour boards multidisciplinary teams quality Filters: Free full text, from 2024/6/18 - 2025/3/24 Sort by: First Author (("cysts"[MeSH Terms] OR "cysts"[All Fields] OR "cyst"[All Fields] OR "neurofibroma"[MeSH Terms] OR "neurofibroma"[All Fields] OR "neurofibromas"[All Fields] OR "tumor s"[All Fields] OR "tumoral"[All Fields] OR "tumorous"[All Fields] OR "tumour"[All Fields] OR "neoplasms"[MeSH T…
