# Supplementary material for: Tumour boards and their quality of structures, processes, and team performance in multidisciplinary cancer care: a systematic review
Source: BMC Health Serv Res. 2026 Mar 31;26:676. doi: 10.1186/s12913-026-14447-9 (PMC13162496; doi:10.1186/s12913-026-14447-9)
Supplement: Supplementary file 3 — Supplementary Material 3: Supplement C - Quality appraisal (MMAT) [file 12913_2026_14447_MOESM3_ESM.xlsx]

## Sheet: MMAT checklist
			SCREENING QUESTIONS		1. QUALITATIVE STUDIES					4. QUANTITATIVE DESCRIPTIVE STUDIES					5. MIXED METHODS STUDIES
Topic	Author	Publication year	S1. Are there clear research questions?	S2. Do the collected data allow to address the research questions?	1.1. Is the qualitative approach appropriate to answer the research question?	1.2. Are the qualitative data collection methods adequate to address the research question?	1.3. Are the findings adequately derived from the data?	1.4. Is the interpretation of results sufficiently substantiated by data?	1.5. Is there coherence between qualitative data sources, collection, analysis and interpretation?	4.1. Is the sampling strategy relevant to address the research question?	4.2. Is the sample representative of the target population?	4.3. Are the measurements appropriate?	4.4. Is the risk of nonresponse bias low?	4.5. Is the statistical analysis appropriate to answer the research question?	5.1. Is there an adequate rationale for using a mixed methods design to address the research question?	5.2. Are the different components of the study effectively integrated to answer the research question?	5.3. Are the outputs of the integration of qualitative and quantitative components adequately interpreted?	5.4. Are divergences and inconsistencies between quantitative and qualitative results adequately addressed?	5.5. Do the different components of the study adhere to the quality criteria of each tradition of the methods involved?
Quality, processes
	Ali et al	2023	Yes	Yes						Yes	Yes	Yes	Can't tell	Yes
	Alsuhaibani et al	2018	Yes	Yes						Yes	Can't tell	Yes	Can't tell	Yes
	Belda-Ferre at al	2022	Yes	Yes						Yes	Can't tell	Yes	Can't tell	Yes
	Brims et al	2022	Yes	Yes						Yes	Can't tell	Yes	Can't tell	Yes
	Casadio et al	2022	Yes	Yes						Yes	Can't tell	Yes	Can't tell	Yes
	Gouliaev et al	2024	Yes	Yes											Yes	Yes	Yes	Yes	Yes
	Harris et al	2014	Yes	Yes	Yes	Yes	Yes	Yes	Yes
	Khassan et al	2023	Yes	Yes						Yes	Can't tell	Yes	Yes	Yes
	Koco et al	2022	Yes	Yes	Yes	Yes	Yes	Yes	Yes
	Lamb et al	2012	Yes	Yes						Yes	Can't tell	Yes	Can't tell	Yes
	Lamb et al	2014	Yes	Yes						Yes	Can't tell	Yes	Can't tell	Yes
	Ottevanger et al	2013	Yes	Yes	Yes	Yes	Yes	Yes	Yes
	Polomeni et al	2023	Yes	Yes											Yes	Yes	Yes	Yes	Yes
	Rankin et al	2018	Yes	Yes						Yes	Can't tell	Yes	Yes	Yes
	Robinson et al	2017	Yes	Yes	Yes	Yes	Yes	Yes	Yes
	Ruiz-Casado et al	2018	Yes	Yes											Yes	Yes	Yes	Yes	Yes
	Seretis et al	2014	Yes	Yes						Yes	Can't tell	Yes	Yes	Yes
	Soukup et al	2021	Yes	Yes	Yes	Yes	Yes	Yes	Yes
	Soukup et al	2023	Yes	Yes											Yes	Yes	Yes	Yes	Yes
	Taylor et al	2012	Yes	Yes											Yes	Yes	Yes	Yes	Yes
	Warner et al	2021	Yes	Yes						Yes	Can't tell	Yes	Can't tell	Yes
	Wihl et al	2021	Yes	Yes						Yes	Can't tell	Yes	Yes	Yes
	Zasada et al	2023	Yes	Yes											Yes	Yes	Yes	Yes	Yes
Adherence
	AlFarhan et al	2017	Yes	Yes						Yes	Can't tell	Yes	Yes	Yes
	Alkasbi et al	2021	Yes	Yes						Yes	Can't tell	Yes	Yes	Yes
	Basta et al	2016	Yes	Yes						Yes	Can't tell	Yes	Yes	Yes
	Brink et al	2024	Yes	Yes						Yes	Can't tell	Yes	Can't tell	Yes
	Bortot et al	2022	Yes	Yes						Yes	Can't tell	Yes	Yes	Yes
	Cao et al	2023	Yes	Yes						Yes	Can't tell	Yes	Yes	Yes
	Ernst et al	2025	Yes	Yes						Yes	Can't tell	Yes	Yes	Yes
	Gennheimer	2025	Yes	Yes						Yes	Can't tell	Yes	Yes	Yes
	Hollunder et al	2018	Yes	Yes						Yes	Can't tell	Yes	Can't tell	Yes
	Kandemir et al	2025	Yes	Yes						Yes	Can't tell	Yes	Yes	Yes
	Kandemir et al	2025	Yes	Yes						Yes	Can't tell	Yes	Yes	Yes
	Krause et al	2023	Yes	Yes						Yes	Can't tell	Yes	Can't tell	Yes
	Rajan et al	2013	Yes	Yes						Yes	Can't tell	Yes	Yes	Yes
	Vinod et al	2021	Yes	Yes						Yes	Can't tell	Yes	Can't tell	Yes
Team performance
	Evans et al	2019	Yes	Yes											Yes	Yes	Yes	Yes	Yes
	Hitz et al	2022	Yes	Yes											Yes	Yes	Yes	Yes	Yes
	Lamb et al	2013	Yes	Yes						Yes	Can't tell	Yes	Can't tell	Yes
	Soukup et al	2023	Yes	Yes											Yes	Yes	Yes	Yes	Yes
	Soukup et al	2022	Yes	Yes						Yes	Can't tell	Yes	Yes	Yes
	Soukup et al	2020	Yes	Yes						Yes	Can't tell	Yes	Yes	Yes
	Tullis et al	2022	Yes	Yes	Yes	Yes	Yes	Yes	Yes
	Walraven et al	2023	Yes	Yes	Yes	Yes	Yes	Yes	Yes
Decision-making
	Askelin et al	2023	Yes	Yes	Yes	Yes	Yes	Yes	Yes
	Dew et al	2015	Yes	Yes	Yes	Yes	Yes	Yes	Yes
	Hahlweg et al	2017	Yes	Yes						Yes	Can't tell	Yes	Yes	Yes
	Jalil et al	2013	Yes	Yes	Yes	Yes	Yes	Yes	Yes
	Koo et al	2025	Yes	Yes						Yes	Can't tell	Yes	Yes	Yes
	Lamb et al	2013	Yes	Yes						Yes	Can't tell	Yes	Yes	Yes
	Lamb et al	2011	Yes	Yes	Yes	Yes	Yes	Yes	Yes
	Luijten et al	2022	Yes	Yes	Yes	Yes	Yes	Yes	Yes
	Lumenta et al	2019	Yes	Yes						Yes	Can't tell	Yes	Yes	Yes
	Marrara et al	2023	Yes	Yes						Yes	Can't tell	Yes	Yes	Yes
	Rosell et al	2018	Yes	Yes						Yes	Can't tell	Yes	Can't tell	Yes
	Scott et al	2020	Yes	Yes						Yes	Can't tell	Yes	Yes	Yes
	Shah et al	2016	Yes	Yes						Yes	Can't tell	Yes	Yes	Yes
	Shah et al	2014	Yes	Yes						Yes	Can't tell	Yes	Yes	Yes
	Soukup et al	2019	Yes	Yes						Yes	Can't tell	Yes	Yes	Yes
	Soukup et al	2020	Yes	Yes						Yes	Can't tell	Yes	Yes	Yes
	Soukup et al	2016	Yes	Yes						Yes	Can't tell	Yes	Yes	Yes
	Soukup et al	2016	Yes	Yes						Yes	Can't tell	Yes	Yes	Yes
	Taylor et al	2021	Yes	Yes											Yes	Yes	Yes	Yes	Yes
	Wihl et al	2021	Yes	Yes	Yes	Yes	Yes	Yes	Yes
Patient Management with teamwork
	Brauer et al	2017	Yes	Yes						Yes	Yes	Yes	Can't tell	Yes
	El Saghir et al.	2015	Yes	Yes						Yes	Can't tell	Yes	Can't tell	Yes
	Francisse et al	2023	Yes	Yes						Yes	Yes	Yes	Yes	Yes
	Gandamihardja et al	2019	Yes	Yes						Yes	Can't tell	Yes	Yes	Yes
	Mori et al	2018	Yes	Yes						Yes	Yes	Yes	Can't tell	Yes
	Petrella et al.	2021	Yes	Yes						Yes	Can't tell	Yes	Yes	Yes
Virtual
	Ali et al	2023	Yes	Yes						Yes	Yes	Yes	Can't tell	Yes
	Dharmarajan et al	2020	Yes	Yes						Yes	No	Yes	Can't tell	Yes
	Groothuizen et al	2023	Yes	Yes											Yes	Yes	Yes	Yes	Yes
	Hirth et al	2023	Yes	Yes						Yes	Can't tell	Yes	Can't tell	Yes
	Mohamedbai et al.	2021	Yes	Yes						Yes	Can't tell	Yes	Can't tell	Yes
	Perlmutter et al	2022	Yes	Yes						Yes	Yes	Yes	Can't tell	Yes
	Salami et al	2015	Yes	Yes						Yes	Can't tell	Yes	Yes	Yes
	Schäfer et al	2021	Yes	Yes						Yes	Can't tell	Yes	Can't tell	Yes
	van Huizen et al	2021	Yes	Yes											Yes	Yes	Yes	Yes	Yes
Resources
	Alexandersson et al	2018	Yes	Yes						Yes	Can't tell	Yes	Can't tell	Yes
	Ali et al	2021	Yes	Yes						Yes	Can't tell	Yes	Yes	Yes
	De Leso et al	2013	Yes	Yes						Yes	Can't tell	Yes	Yes	Yes
	Mullan et al	2014	Yes	Yes						Yes	Yes	Yes	Yes	Yes
	Sasse et al	2025	Yes	Yes						Yes	Can't tell	Yes	Yes	Yes
